# Supplementary material for: Descriptions of new species of the genera Sarima Melichar and Sarimodes Matsumura from southern China (Hemiptera, Fulgoromorpha, Issidae)
Source: Zookeys. 2016 Jan 28;(557):93–109. doi: 10.3897/zookeys.557.6166 (PMC4740839; doi:10.3897/zookeys.557.6166)
Supplement: XML Treatment for Sarima [file zookeys.557.6166-treatment1.xml]

<!DOCTYPE tp:taxon-treatment
  PUBLIC "-//TaxonX//DTD Taxonomic Treatment Publishing DTD v0 20100105//EN" "tax-treatment-NSO.dtd">
<tp:taxon-treatment xmlns:tp="http://www.plazi.org/taxpub"><tp:treatment-meta><kwd-group><label>Taxon classification</label><kwd><named-content content-type="kingdom">Animalia</named-content></kwd><kwd><named-content content-type="order">Hemiptera</named-content></kwd><kwd><named-content content-type="family">Issidae</named-content></kwd></kwd-group><mixed-citation publication-type="journal"><person-group><name><surname>Meng</surname><given-names>Rui</given-names></name><name><surname>Wang</surname><given-names>Yinglun</given-names></name></person-group><article-title>Descriptions of new species of the genera <italic><tp:taxon-name><tp:taxon-name-part taxon-name-part-type="genus">Sarima</tp:taxon-name-part></tp:taxon-name></italic> Melichar and <italic><tp:taxon-name><tp:taxon-name-part taxon-name-part-type="genus">Sarimodes</tp:taxon-name-part></tp:taxon-name></italic> Matsumura from southern China (<tp:taxon-name><tp:taxon-name-part taxon-name-part-type="order">Hemiptera</tp:taxon-name-part></tp:taxon-name>, <tp:taxon-name><tp:taxon-name-part taxon-name-part-type="infraorder">Fulgoromorpha</tp:taxon-name-part></tp:taxon-name>, <tp:taxon-name><tp:taxon-name-part taxon-name-part-type="family">Issidae</tp:taxon-name-part></tp:taxon-name>)</article-title><source>Zookeys</source><day>28</day><month>1</month><year>2016</year><volume>2016</volume><issue>557</issue><fpage>93</fpage><lpage>109</lpage><pub-id pub-id-type="doi">10.3897/zookeys.557.6166</pub-id></mixed-citation></tp:treatment-meta><tp:nomenclature><tp:taxon-name>
              <tp:taxon-name-part taxon-name-part-type="genus">Sarima</tp:taxon-name-part>
            </tp:taxon-name><tp:taxon-authority>Melichar, 1903</tp:taxon-authority><tp:nomenclature-citation-list><tp:nomenclature-citation><tp:taxon-name><tp:taxon-name-part taxon-name-part-type="genus">Sarima</tp:taxon-name-part></tp:taxon-name><comment>Melichar, 1903: 78. Type species: <italic><tp:taxon-name><tp:taxon-name-part taxon-name-part-type="genus">Sarima</tp:taxon-name-part> <tp:taxon-name-part taxon-name-part-type="species">illibata</tp:taxon-name-part></tp:taxon-name></italic> Melichar, 1903, by original designation.</comment></tp:nomenclature-citation></tp:nomenclature-citation-list></tp:nomenclature><tp:treatment-sec sec-type="Diagnostic characters"><title>Diagnostic characters.</title><p>The genus <italic><tp:taxon-name><tp:taxon-name-part taxon-name-part-type="genus">Sarima</tp:taxon-name-part></tp:taxon-name></italic> was originally described by <xref ref-type="bibr" rid="B21">Melichar (1903)</xref>, subsequently designated by <xref ref-type="bibr" rid="B5">Distant (1906)</xref> and recently redescribed by <xref ref-type="bibr" rid="B9">Gnezdilov (2013a)</xref>. It can be distinguished from other genera in the tribe <tp:taxon-name><tp:taxon-name-part taxon-name-part-type="tribe">Issini</tp:taxon-name-part></tp:taxon-name> by frons enlarged above clypeus, sublateral carinae distinct only in upper half of frons; ocelli present; tegmen elongate, with hypocostal plate, veins ScP + R dividing near to the basal cell, ScP short and fusing with R and forming a loop (Fig. <xref ref-type="fig" rid="F1">3</xref>, see the arrow), MP with three branches (MP dividing beyond middle of tegmen, and MP1 dividing in distal half of wing), CuA bifurcate (dividing near wing mid-point); clavus as long as nearly 4/5 of wing length; Pcu and A1 joint at mid-point of clavus. Hind wing three-lobed. Hind tibia with two lateral spines in its distal half and with 6–7 apical spines.</p><fig id="F1" position="float" orientation="portrait"><label>Figures 1–3.</label><caption><p>
          <italic><tp:taxon-name><tp:taxon-name-part taxon-name-part-type="genus">Sarima</tp:taxon-name-part> <tp:taxon-name-part taxon-name-part-type="species">bifurcus</tp:taxon-name-part></tp:taxon-name></italic> sp. n. <bold>1</bold> adult, dorsal view <bold>2</bold> frons and clypeus <bold>3</bold> adult, lateral view. Scale bars: 1 mm.</p></caption><graphic xmlns:xlink="http://www.w3.org/1999/xlink" xlink:href="zookeys-557-093-g001.jpg" position="float" orientation="portrait" xlink:type="simple" id="oo_75186.jpg"/></fig></tp:treatment-sec><tp:treatment-sec sec-type="Checklist of Sarima species"><title>Checklist of <italic><tp:taxon-name><tp:taxon-name-part taxon-name-part-type="genus">Sarima</tp:taxon-name-part></tp:taxon-name></italic> species</title><p>
              <italic><tp:taxon-name><tp:taxon-name-part taxon-name-part-type="genus">Sarima</tp:taxon-name-part> <tp:taxon-name-part taxon-name-part-type="species">amagisana</tp:taxon-name-part></tp:taxon-name></italic> Melichar, 1906 – Indonesia (Sumatra, Java), Japan</p><p>
              <italic><tp:taxon-name><tp:taxon-name-part taxon-name-part-type="genus">Sarima</tp:taxon-name-part> <tp:taxon-name-part taxon-name-part-type="species">bifurcus</tp:taxon-name-part></tp:taxon-name></italic> sp. n. – China (Yunnan)</p><p>
              <italic><tp:taxon-name><tp:taxon-name-part taxon-name-part-type="genus">Sarima</tp:taxon-name-part> <tp:taxon-name-part taxon-name-part-type="species">bimaculata</tp:taxon-name-part></tp:taxon-name></italic> Melichar, 1906 – New Guinea</p><p>
              <italic><tp:taxon-name><tp:taxon-name-part taxon-name-part-type="genus">Sarima</tp:taxon-name-part> <tp:taxon-name-part taxon-name-part-type="species">carinata</tp:taxon-name-part></tp:taxon-name></italic> Schmidt, 1910 – Indonesia (Sumatra)</p><p>
              <italic><tp:taxon-name><tp:taxon-name-part taxon-name-part-type="genus">Sarima</tp:taxon-name-part> <tp:taxon-name-part taxon-name-part-type="species">castanea</tp:taxon-name-part></tp:taxon-name></italic> Melichar, 1906 – Philippines (Luzon)</p><p>
              <italic><tp:taxon-name><tp:taxon-name-part taxon-name-part-type="genus">Sarima</tp:taxon-name-part> <tp:taxon-name-part taxon-name-part-type="species">clathrata</tp:taxon-name-part></tp:taxon-name></italic> Melichar, 1906 – Malaysia</p><p>
              <italic><tp:taxon-name><tp:taxon-name-part taxon-name-part-type="genus">Sarima</tp:taxon-name-part> <tp:taxon-name-part taxon-name-part-type="species">cretata</tp:taxon-name-part></tp:taxon-name></italic> Distant, 1906 – Sri Lanka</p><p>
              <italic><tp:taxon-name><tp:taxon-name-part taxon-name-part-type="genus">Sarima</tp:taxon-name-part> <tp:taxon-name-part taxon-name-part-type="species">elongata</tp:taxon-name-part></tp:taxon-name></italic> Melichar, 1903 – Sri Lanka (<xref ref-type="bibr" rid="B9">Gnezdilov 2013a</xref>: figs 6, 10, 11)</p><p>
              <italic><tp:taxon-name><tp:taxon-name-part taxon-name-part-type="genus">Sarima</tp:taxon-name-part> <tp:taxon-name-part taxon-name-part-type="species">erythrocyclos</tp:taxon-name-part></tp:taxon-name></italic> Fennah, 1950 – Fiji</p><p>
              <italic><tp:taxon-name><tp:taxon-name-part taxon-name-part-type="genus">Sarima</tp:taxon-name-part> <tp:taxon-name-part taxon-name-part-type="species">illibata</tp:taxon-name-part></tp:taxon-name></italic> Melichar, 1903 (type species) – Sri Lanka (<xref ref-type="bibr" rid="B22">Melichar 1906</xref>: fig. 73, <xref ref-type="bibr" rid="B5">Distant 1906</xref>: fig. 174, <xref ref-type="bibr" rid="B9">Gnezdilov 2013a</xref>: figs 1, 3, 5, 8, 9)</p><p>
              <italic><tp:taxon-name><tp:taxon-name-part taxon-name-part-type="genus">Sarima</tp:taxon-name-part> <tp:taxon-name-part taxon-name-part-type="species">miyatakei</tp:taxon-name-part></tp:taxon-name></italic> Hori, 1971 – Philippines (<xref ref-type="bibr" rid="B15">Hori 1971</xref>: figs 10–15)</p><p>
              <italic><tp:taxon-name><tp:taxon-name-part taxon-name-part-type="genus">Sarima</tp:taxon-name-part> <tp:taxon-name-part taxon-name-part-type="species">nigrifacies</tp:taxon-name-part></tp:taxon-name></italic> Jacobi, 1944 – China (Fujian)</p><p>
              <italic><tp:taxon-name><tp:taxon-name-part taxon-name-part-type="genus">Sarima</tp:taxon-name-part> <tp:taxon-name-part taxon-name-part-type="species">nigriventris</tp:taxon-name-part></tp:taxon-name></italic> Schmidt, 1928 – Indonesia (Java)</p><p>
              <italic><tp:taxon-name><tp:taxon-name-part taxon-name-part-type="genus">Sarima</tp:taxon-name-part> <tp:taxon-name-part taxon-name-part-type="species">nigroclypeata</tp:taxon-name-part></tp:taxon-name></italic> Melichar, 1906 – India</p><p>
              <italic><tp:taxon-name><tp:taxon-name-part taxon-name-part-type="genus">Sarima</tp:taxon-name-part> <tp:taxon-name-part taxon-name-part-type="species">notata</tp:taxon-name-part></tp:taxon-name></italic> Melichar, 1906 – New Guinea</p><p>
              <italic><tp:taxon-name><tp:taxon-name-part taxon-name-part-type="genus">Sarima</tp:taxon-name-part> <tp:taxon-name-part taxon-name-part-type="species">novaehollandiae</tp:taxon-name-part></tp:taxon-name></italic> Jacobi, 1928 – Australia (Queensland) (<xref ref-type="bibr" rid="B11">Gnezdilov and Fletcher 2010</xref>: fig. 13)</p><p>
              <italic><tp:taxon-name><tp:taxon-name-part taxon-name-part-type="genus">Sarima</tp:taxon-name-part> <tp:taxon-name-part taxon-name-part-type="species">palawana</tp:taxon-name-part></tp:taxon-name></italic> Hori, 1971 – Philippines (<xref ref-type="bibr" rid="B15">Hori 1971</xref>: figs 1–9)</p><!--PageBreak--><p>
              <italic><tp:taxon-name><tp:taxon-name-part taxon-name-part-type="genus">Sarima</tp:taxon-name-part> <tp:taxon-name-part taxon-name-part-type="species">ryukyuana</tp:taxon-name-part></tp:taxon-name></italic> Hori, 1970 – Japan (Ryukyus) (<xref ref-type="bibr" rid="B14">Hori 1970</xref>: figs 11–17)</p><p>
              <italic><tp:taxon-name><tp:taxon-name-part taxon-name-part-type="genus">Sarima</tp:taxon-name-part> <tp:taxon-name-part taxon-name-part-type="species">separata</tp:taxon-name-part></tp:taxon-name></italic> Melichar, 1906 – Indonesia (Mentawai, Sipora)</p><p>
              <italic><tp:taxon-name><tp:taxon-name-part taxon-name-part-type="genus">Sarima</tp:taxon-name-part> <tp:taxon-name-part taxon-name-part-type="species">sinensis</tp:taxon-name-part></tp:taxon-name></italic> (Walker, 1851) – China (Hong Kong)</p><p>
              <italic><tp:taxon-name><tp:taxon-name-part taxon-name-part-type="genus">Sarima</tp:taxon-name-part> <tp:taxon-name-part taxon-name-part-type="species">solita</tp:taxon-name-part></tp:taxon-name></italic> Melichar, 1906 – Malaysia</p><p>
              <italic><tp:taxon-name><tp:taxon-name-part taxon-name-part-type="genus">Sarima</tp:taxon-name-part> <tp:taxon-name-part taxon-name-part-type="species">subfasciata</tp:taxon-name-part></tp:taxon-name></italic> (Melichar, 1903) – Sri Lanka</p><p>
              <italic><tp:taxon-name><tp:taxon-name-part taxon-name-part-type="genus">Sarima</tp:taxon-name-part> <tp:taxon-name-part taxon-name-part-type="species">tappana</tp:taxon-name-part></tp:taxon-name></italic> Matsumura, 1916 – China (Taiwan), Japan</p></tp:treatment-sec><ref-list><ref id="B21"><mixed-citation xmlns:xlink="http://www.w3.org/1999/xlink" xlink:type="simple">
          <person-group><name name-style="western"><surname>Melichar</surname><given-names>DL</given-names></name></person-group> (<year>1903</year>) <source>Homopteren-Fauna von Ceylon</source>. <publisher-name>F.L. Dames</publisher-name>, <publisher-loc>Berlin</publisher-loc>, <fpage>72</fpage>–<lpage>81</lpage>.</mixed-citation></ref><ref id="B5"><mixed-citation xmlns:xlink="http://www.w3.org/1999/xlink" xlink:type="simple">
          <person-group><name name-style="western"><surname>Distant</surname><given-names>WL</given-names></name></person-group> (<year>1906</year>) <source>The fauna of British India, Ceylon and Burma. <tp:taxon-name><tp:taxon-name-part taxon-name-part-type="above-genus">Rhynchota</tp:taxon-name-part></tp:taxon-name> (<tp:taxon-name><tp:taxon-name-part taxon-name-part-type="suborder">Heteroptera</tp:taxon-name-part></tp:taxon-name>- <tp:taxon-name><tp:taxon-name-part taxon-name-part-type="suborder">Homoptera</tp:taxon-name-part></tp:taxon-name>) 3.</source> <publisher-name>Taylor and Francis</publisher-name>, <publisher-loc>London</publisher-loc>, <size units="page">503 pp</size>.</mixed-citation></ref><ref id="B9"><mixed-citation xmlns:xlink="http://www.w3.org/1999/xlink" xlink:type="simple">
          <person-group><name name-style="western"><surname>Gnezdilov</surname><given-names>VM</given-names></name></person-group> (<year>2013a</year>) <article-title>Notes on the genus <italic><tp:taxon-name><tp:taxon-name-part taxon-name-part-type="genus">Sarima</tp:taxon-name-part></tp:taxon-name></italic> (<tp:taxon-name><tp:taxon-name-part taxon-name-part-type="order">Hemiptera</tp:taxon-name-part></tp:taxon-name>: <tp:taxon-name><tp:taxon-name-part taxon-name-part-type="superfamily">Fulgoroidea</tp:taxon-name-part></tp:taxon-name>: <tp:taxon-name><tp:taxon-name-part taxon-name-part-type="family">Issidae</tp:taxon-name-part></tp:taxon-name>) with description of a new genus from Sri Lanka.</article-title> <source>Acta Musei Moraviae, Scientiae Biologicae (Brno)</source> <volume>98</volume>(<issue>2</issue>): <fpage>175</fpage>–<lpage>182</lpage>.</mixed-citation></ref><ref id="B22"><mixed-citation xmlns:xlink="http://www.w3.org/1999/xlink" xlink:type="simple">
          <person-group><name name-style="western"><surname>Melichar</surname><given-names>DL</given-names></name></person-group> (<year>1906</year>) <article-title>Monographie der Issiden (<tp:taxon-name><tp:taxon-name-part taxon-name-part-type="suborder">Homoptera</tp:taxon-name-part></tp:taxon-name>). Abhandlungen der k. k.</article-title> <source>Zoologisch-botanischen Gesellschaft in Wien</source> <volume>3</volume>: <fpage>1</fpage>–<lpage>327</lpage>.</mixed-citation></ref><ref id="B15"><mixed-citation xmlns:xlink="http://www.w3.org/1999/xlink" xlink:type="simple">
          <person-group><name name-style="western"><surname>Hori</surname><given-names>Y</given-names></name></person-group> (<year>1971</year>) <article-title>Notes on some Philippine <tp:taxon-name><tp:taxon-name-part taxon-name-part-type="family">Issidae</tp:taxon-name-part></tp:taxon-name> (<tp:taxon-name><tp:taxon-name-part taxon-name-part-type="order">Hemiptera</tp:taxon-name-part></tp:taxon-name>).</article-title> <source>Transactions of Shikoku Entomological Society</source> <volume>11</volume>(<issue>2</issue>): <fpage>60</fpage>–<lpage>70</lpage>.</mixed-citation></ref><ref id="B11"><mixed-citation xmlns:xlink="http://www.w3.org/1999/xlink" xlink:type="simple">
          <person-group><name name-style="western"><surname>Gnezdilov</surname><given-names>VM</given-names></name><name name-style="western"><surname>Fletcher</surname><given-names>MJ</given-names></name></person-group> (<year>2010</year>) <article-title>A review of the Australian genera of the planthopper family <tp:taxon-name><tp:taxon-name-part taxon-name-part-type="family">Issidae</tp:taxon-name-part></tp:taxon-name> (<tp:taxon-name><tp:taxon-name-part taxon-name-part-type="order">Hemiptera</tp:taxon-name-part></tp:taxon-name>: <tp:taxon-name><tp:taxon-name-part taxon-name-part-type="infraorder">Fulgoromorpha</tp:taxon-name-part></tp:taxon-name>) with description of an unusual new species of <italic><tp:taxon-name><tp:taxon-name-part taxon-name-part-type="genus">Chlamydopteryx</tp:taxon-name-part></tp:taxon-name></italic> Kirkaldy.</article-title> <source>Zootaxa</source> <volume>2366</volume>: <fpage>35</fpage>–<lpage>45</lpage>.</mixed-citation></ref><ref id="B14"><mixed-citation xmlns:xlink="http://www.w3.org/1999/xlink" xlink:type="simple">
          <person-group><name name-style="western"><surname>Hori</surname><given-names>Y</given-names></name></person-group> (<year>1970</year>) <article-title>Genus <italic><tp:taxon-name><tp:taxon-name-part taxon-name-part-type="genus">Sarima</tp:taxon-name-part></tp:taxon-name></italic> Melichar of Japan, with the description of a new Ryukyu species (<tp:taxon-name><tp:taxon-name-part taxon-name-part-type="order">Hemiptera</tp:taxon-name-part></tp:taxon-name>: <tp:taxon-name><tp:taxon-name-part taxon-name-part-type="family">Issidae</tp:taxon-name-part></tp:taxon-name>).</article-title> <source>Transactions of Shikoku Entomological Society</source> <volume>10</volume>(<issue>3–4</issue>): <fpage>79</fpage>–<lpage>83</lpage>.</mixed-citation></ref></ref-list></tp:taxon-treatment>
