# Supplementary material for: Descriptions of new species of the genera Sarima Melichar and Sarimodes Matsumura from southern China (Hemiptera, Fulgoromorpha, Issidae)
Source: Zookeys. 2016 Jan 28;(557):93–109. doi: 10.3897/zookeys.557.6166 (PMC4740839; doi:10.3897/zookeys.557.6166)
Supplement: XML Treatment for Sarima bifurcus [file zookeys.557.6166-treatment2.xml]

<!DOCTYPE tp:taxon-treatment
  PUBLIC "-//TaxonX//DTD Taxonomic Treatment Publishing DTD v0 20100105//EN" "tax-treatment-NSO.dtd">
<tp:taxon-treatment xmlns:tp="http://www.plazi.org/taxpub"><tp:treatment-meta><kwd-group><label>Taxon classification</label><kwd><named-content content-type="kingdom">Animalia</named-content></kwd><kwd><named-content content-type="order">Hemiptera</named-content></kwd><kwd><named-content content-type="family">Issidae</named-content></kwd></kwd-group><mixed-citation publication-type="journal"><person-group><name><surname>Meng</surname><given-names>Rui</given-names></name><name><surname>Wang</surname><given-names>Yinglun</given-names></name></person-group><article-title>Descriptions of new species of the genera <italic><tp:taxon-name><tp:taxon-name-part taxon-name-part-type="genus">Sarima</tp:taxon-name-part></tp:taxon-name></italic> Melichar and <italic><tp:taxon-name><tp:taxon-name-part taxon-name-part-type="genus">Sarimodes</tp:taxon-name-part></tp:taxon-name></italic> Matsumura from southern China (<tp:taxon-name><tp:taxon-name-part taxon-name-part-type="order">Hemiptera</tp:taxon-name-part></tp:taxon-name>, <tp:taxon-name><tp:taxon-name-part taxon-name-part-type="infraorder">Fulgoromorpha</tp:taxon-name-part></tp:taxon-name>, <tp:taxon-name><tp:taxon-name-part taxon-name-part-type="family">Issidae</tp:taxon-name-part></tp:taxon-name>)</article-title><source>Zookeys</source><day>28</day><month>1</month><year>2016</year><volume>2016</volume><issue>557</issue><fpage>93</fpage><lpage>109</lpage><pub-id pub-id-type="doi">10.3897/zookeys.557.6166</pub-id></mixed-citation></tp:treatment-meta><tp:nomenclature><tp:taxon-name>
              <tp:taxon-name-part taxon-name-part-type="genus">Sarima</tp:taxon-name-part>
              <tp:taxon-name-part taxon-name-part-type="species">bifurcus</tp:taxon-name-part>
              <object-id xmlns:xlink="http://www.w3.org/1999/xlink" content-type="zoobank" xlink:type="simple">http://zoobank.org/DFDB3CAE-384E-4514-9102-BEE03F333763</object-id>
            </tp:taxon-name><tp:taxon-status xmlns:xlink="http://www.w3.org/1999/xlink" xlink:type="simple">sp. n.</tp:taxon-status><xref ref-type="fig" rid="F1">Figs 1–3</xref><xref ref-type="fig" rid="F2">, 4–9</xref><xref ref-type="fig" rid="F3">, 10–16</xref></tp:nomenclature><tp:treatment-sec sec-type="type material"><title>Type material.</title><p>Holotype: male, China: Yunnan, Mengla County, Yaoqu Town, 6 May 1991, coll. Yinglun Wang, Wanzhi Cai; Paratypes: 1 female, same data as holotype; 1 female, China: Yunnan, Menghai County, 25 October 1987, coll. Jinian Feng, Yonghui Cai.</p></tp:treatment-sec><tp:treatment-sec sec-type="Diagnosis"><title>Diagnosis.</title><p>This species is similar to <italic><tp:taxon-name><tp:taxon-name-part taxon-name-part-type="genus">Sarima</tp:taxon-name-part> <tp:taxon-name-part taxon-name-part-type="species">ryukyuana</tp:taxon-name-part></tp:taxon-name></italic> (<xref ref-type="bibr" rid="B14">Hori 1970</xref>: Figs <xref ref-type="fig" rid="F3">11</xref>–<xref ref-type="fig" rid="F4">17</xref>) but differs from the latter by: 1) generally dark brown alternated with green, in <italic><tp:taxon-name><tp:taxon-name-part taxon-name-part-type="genus">Sarima</tp:taxon-name-part> <tp:taxon-name-part taxon-name-part-type="species">ryukyuana</tp:taxon-name-part></tp:taxon-name></italic>, general coloration brown with dark patches; 2) pygofer with hind margin strongly convex, in <italic><tp:taxon-name><tp:taxon-name-part taxon-name-part-type="genus">Sarima</tp:taxon-name-part> <tp:taxon-name-part taxon-name-part-type="species">ryukyuana</tp:taxon-name-part></tp:taxon-name></italic>, pygofer with hind margin faintly rounded; 3) aedeagus with long process reaching to basal 1/3, the process bifurcated apically in ventral view, in <italic><tp:taxon-name><tp:taxon-name-part taxon-name-part-type="genus">Sarima</tp:taxon-name-part> <tp:taxon-name-part taxon-name-part-type="species">ryukyuana</tp:taxon-name-part></tp:taxon-name></italic>, aedeagus with long process reaching to base, the process bifurcated basally in lateral view.</p></tp:treatment-sec><tp:treatment-sec sec-type="Description"><title>Description.</title><p>Male length (n = 1) (including tegmen): 6.2 mm, length of tegmen: 4.8–4.9 mm; female length (n = 2) (including tegmen): 6.3–6.5 mm, length of tegmen: 5.5–4.6 mm.</p><p>
              <bold><italic>Coloration.</italic></bold> Generally dark brown alternated with green. Eyes dark brown. Frons pale brown with yellow brown tubercles, and green near lateral margins. Clypeus brown with median carina and lateral sides yellowish brown. Ocelli brown. Gena yellow with inconspicuous dark speckles. Tegmen dark brown, longitudinal and transverse veins green. Hind wing pale brown with brown to black veins. Leg brown, apex of fore femora and base of fore tibia with dark brown. Abdomen ventrally pale yellowish green and dorsally dark brown, apex of each segment slightly pale yellowish green (Figs <xref ref-type="fig" rid="F1">1–3</xref>).</p><p>
              <bold><italic>Head and thorax.</italic></bold> Vertex nearly hexagonal, disc distinctly depressed, with median carina and two round depressions at disc, anterior margin angularly convex and hind margin concave, margins carinated, 1.8 times wider at apex than length in midline (Fig. <xref ref-type="fig" rid="F1">1</xref>). Frons coarse with small punctures, disc slightly elevated and distinctly expanding below antennae, with median carina and lateral carinae only distinct at upper half of frons; frons with tubercules along lateral margins and upper margin, 0.8 times longer than widest part, 1.8 times wider at widest part than at base (Fig. <xref ref-type="fig" rid="F1">2</xref>). Frontoclypeal suture distinctly curved. Clypeus smooth with median carina (Fig. <xref ref-type="fig" rid="F1">2</xref>). Pronotum with anterior margin strongly acutely convex, hind margin nearly straight, disc with median carina and two small pits (Fig. <xref ref-type="fig" rid="F1">1</xref>); paranotal lobe relatively small, lateroventral angle rounded (Fig. <xref ref-type="fig" rid="F1">2</xref>). Mesonotum subtriangular with median carina, two small depressions along lateral margin, 2.3 times wider at widest part than long in midline (Fig. <xref ref-type="fig" rid="F1">1</xref>). Tegmen subquadrate, anterior margin nearly parallel to sutural margin, longer than wide, 2.4 times longer than widest part (Fig. <xref ref-type="fig" rid="F1">3</xref>). Hind wing with R bifurcate, M, CuP, Pcu, A1 and A2 simple, CuA trifurcate; R2 and M and between M and CuA1 both with single transverse vein almost in a straight line, CuA3 and CuP fused and thickened (Fig. <xref ref-type="fig" rid="F2">4</xref>). Metatibiotarsal formula 2+7/9/2.</p><fig id="F2" position="float" orientation="portrait"><label>Figures 4–9.</label><caption><p>
          <italic><tp:taxon-name><tp:taxon-name-part taxon-name-part-type="genus">Sarima</tp:taxon-name-part> <tp:taxon-name-part taxon-name-part-type="species">bifurcus</tp:taxon-name-part></tp:taxon-name></italic> sp. n. <bold>4</bold> hind wing <bold>5</bold> male genitalia, lateral view <bold>6</bold> male anal segment, dorsal view <bold>7</bold> capitulum, dorsal view <bold>8</bold> phallus, ventral view <bold>9</bold> phallus, left view. Scale bars: 0.2 mm.</p></caption><graphic xmlns:xlink="http://www.w3.org/1999/xlink" xlink:href="zookeys-557-093-g002.jpg" position="float" orientation="portrait" xlink:type="simple" id="oo_75187.jpg"/></fig><fig id="F3" position="float" orientation="portrait"><label>Figures 10–16.</label><caption><p>
          <italic><tp:taxon-name><tp:taxon-name-part taxon-name-part-type="genus">Sarima</tp:taxon-name-part> <tp:taxon-name-part taxon-name-part-type="species">bifurcus</tp:taxon-name-part></tp:taxon-name></italic> sp. n. <bold>10</bold> female anal segment, dorsal view <bold>11</bold> gonoplac, dorsal view <bold>12</bold> gonoplac, right view <bold>13</bold> gonapophyses IX and gonaspiculum bridge, right view <bold>14</bold> gonapophyses IX and gonaspiculum bridge, dorsal view <bold>15</bold> gonocoxa VIII and gonapophysis VIII, right view <bold>16</bold> sternum VII, ventral view. Scale bars: 0.2 mm.</p></caption><graphic xmlns:xlink="http://www.w3.org/1999/xlink" xlink:href="zookeys-557-093-g003.jpg" position="float" orientation="portrait" xlink:type="simple" id="oo_75188.jpg"/></fig><fig id="F4" position="float" orientation="portrait"><label>Figures 17–19.</label><caption><p>
          <italic><tp:taxon-name><tp:taxon-name-part taxon-name-part-type="genus">Sarimodes</tp:taxon-name-part> <tp:taxon-name-part taxon-name-part-type="species">clavatus</tp:taxon-name-part></tp:taxon-name></italic> sp. n. <bold>17</bold> adult, dorsal view <bold>18</bold> frons and clypeus <bold>19</bold> adult, lateral view. Scale bars: 1 mm.</p></caption><graphic xmlns:xlink="http://www.w3.org/1999/xlink" xlink:href="zookeys-557-093-g004.jpg" position="float" orientation="portrait" xlink:type="simple" id="oo_75189.jpg"/></fig><!--PageBreak--><p>
              <bold><italic>Male terminalia.</italic></bold> Anal segment in dorsal view nearly oval, widest near apex, apical margin obtusely convex; anus situated at basal part (Fig. <xref ref-type="fig" rid="F2">6</xref>). Pygofer with hind margin obtusely produced at dorsal half, and slightly concave near ventral margin (Fig. <xref ref-type="fig" rid="F2">5</xref>). Phallobase with dorsolateral lobe split near apex, lateral lobe forming a small short process near apex, abruptly tapered apically; ventral lobe split from dorsolateral lobe at base, gradually narrowing to apex, apical margin weakly concave at middle in ventral view; aedeagus with long process arising from apex to basal 1/3, the process bifurcated near its apex in ventral view, the inside branch slightly shorter than half length of the outside one (Figs <xref ref-type="fig" rid="F2">8</xref>, <xref ref-type="fig" rid="F2">9</xref>). Genital style in lateral view subtrianglar, with hind margin <!--PageBreak-->strongly concave, caudoventral angle roundly convex (Fig. <xref ref-type="fig" rid="F2">5</xref>). Capitulum elongate, basal half thin and widened at middle, with a small lateral tooth (Fig. <xref ref-type="fig" rid="F2">7</xref>).</p><p>
              <bold><italic>Female terminalia.</italic></bold> Anal segment in dorsal view suboblong, elongate, lateral margins nearly parallel, weakly widened at subapex, apical margin slightly convex; anus short, situated at base (Fig. <xref ref-type="fig" rid="F3">10</xref>). Gonoplac elongate, with wide membranes near apex, apical margin strongly convex at dorsal half, disc elevated near base in dorsal view, in dorsal view fork faintly pigmented (Figs <xref ref-type="fig" rid="F3">11</xref>, <xref ref-type="fig" rid="F3">12</xref>). Proximal part of posterior connective lamina of gonapophyses IX strongly convex in lateral view, median field bifurcate at apex in dorsal view, lateral fields with a pair of short teeth near middle, with the surface bearing numerous microvilli (Figs <xref ref-type="fig" rid="F3">13</xref>, <xref ref-type="fig" rid="F3">14</xref>). Anterior connective laminae of gonapophysis VIII broad, ventral margin straight, bearing two small teeth near apex, apical group with three small similar-sized of teeth, with four teeth in lateral group (Fig. <xref ref-type="fig" rid="F3">15</xref>). Sternum VII with apical margin distinctly arcuately convex at middle (Fig. <xref ref-type="fig" rid="F3">16</xref>).</p></tp:treatment-sec><tp:treatment-sec sec-type="Etymology"><title>Etymology.</title><p>The specific epithet is derived from the Latin word “<italic>bifurcus</italic>”, referring to the bifurcated process of the aedeagus in ventral view.</p><!--PageBreak--></tp:treatment-sec><tp:treatment-sec><!--Section generated to contain objects referenced in tp:taxon-treatment.--><fig id="F1" position="float" orientation="portrait"><label>Figures 1–3.</label><caption><p>
          <italic><tp:taxon-name><tp:taxon-name-part taxon-name-part-type="genus">Sarima</tp:taxon-name-part> <tp:taxon-name-part taxon-name-part-type="species">bifurcus</tp:taxon-name-part></tp:taxon-name></italic> sp. n. <bold>1</bold> adult, dorsal view <bold>2</bold> frons and clypeus <bold>3</bold> adult, lateral view. Scale bars: 1 mm.</p></caption><graphic xmlns:xlink="http://www.w3.org/1999/xlink" xlink:href="zookeys-557-093-g001.jpg" position="float" orientation="portrait" xlink:type="simple" id="oo_75186.jpg"/></fig></tp:treatment-sec><ref-list><ref id="B14"><mixed-citation xmlns:xlink="http://www.w3.org/1999/xlink" xlink:type="simple">
          <person-group><name name-style="western"><surname>Hori</surname><given-names>Y</given-names></name></person-group> (<year>1970</year>) <article-title>Genus <italic><tp:taxon-name><tp:taxon-name-part taxon-name-part-type="genus">Sarima</tp:taxon-name-part></tp:taxon-name></italic> Melichar of Japan, with the description of a new Ryukyu species (<tp:taxon-name><tp:taxon-name-part taxon-name-part-type="order">Hemiptera</tp:taxon-name-part></tp:taxon-name>: <tp:taxon-name><tp:taxon-name-part taxon-name-part-type="family">Issidae</tp:taxon-name-part></tp:taxon-name>).</article-title> <source>Transactions of Shikoku Entomological Society</source> <volume>10</volume>(<issue>3–4</issue>): <fpage>79</fpage>–<lpage>83</lpage>.</mixed-citation></ref></ref-list></tp:taxon-treatment>
