# Supplementary material for: Descriptions of new species of the genera Sarima Melichar and Sarimodes Matsumura from southern China (Hemiptera, Fulgoromorpha, Issidae)
Source: Zookeys. 2016 Jan 28;(557):93–109. doi: 10.3897/zookeys.557.6166 (PMC4740839; doi:10.3897/zookeys.557.6166)
Supplement: XML Treatment for Sarimodes [file zookeys.557.6166-treatment3.xml]

<!DOCTYPE tp:taxon-treatment
  PUBLIC "-//TaxonX//DTD Taxonomic Treatment Publishing DTD v0 20100105//EN" "tax-treatment-NSO.dtd">
<tp:taxon-treatment xmlns:tp="http://www.plazi.org/taxpub"><tp:treatment-meta><kwd-group><label>Taxon classification</label><kwd><named-content content-type="kingdom">Animalia</named-content></kwd><kwd><named-content content-type="order">Hemiptera</named-content></kwd><kwd><named-content content-type="family">Issidae</named-content></kwd></kwd-group><mixed-citation publication-type="journal"><person-group><name><surname>Meng</surname><given-names>Rui</given-names></name><name><surname>Wang</surname><given-names>Yinglun</given-names></name></person-group><article-title>Descriptions of new species of the genera <italic><tp:taxon-name><tp:taxon-name-part taxon-name-part-type="genus">Sarima</tp:taxon-name-part></tp:taxon-name></italic> Melichar and <italic><tp:taxon-name><tp:taxon-name-part taxon-name-part-type="genus">Sarimodes</tp:taxon-name-part></tp:taxon-name></italic> Matsumura from southern China (<tp:taxon-name><tp:taxon-name-part taxon-name-part-type="order">Hemiptera</tp:taxon-name-part></tp:taxon-name>, <tp:taxon-name><tp:taxon-name-part taxon-name-part-type="infraorder">Fulgoromorpha</tp:taxon-name-part></tp:taxon-name>, <tp:taxon-name><tp:taxon-name-part taxon-name-part-type="family">Issidae</tp:taxon-name-part></tp:taxon-name>)</article-title><source>Zookeys</source><day>28</day><month>1</month><year>2016</year><volume>2016</volume><issue>557</issue><fpage>93</fpage><lpage>109</lpage><pub-id pub-id-type="doi">10.3897/zookeys.557.6166</pub-id></mixed-citation></tp:treatment-meta><tp:nomenclature><tp:taxon-name>
              <tp:taxon-name-part taxon-name-part-type="genus">Sarimodes</tp:taxon-name-part>
            </tp:taxon-name><tp:taxon-authority>Matsumura, 1916</tp:taxon-authority><tp:nomenclature-citation-list><tp:nomenclature-citation><tp:taxon-name><tp:taxon-name-part taxon-name-part-type="genus">Sarimodes</tp:taxon-name-part></tp:taxon-name><comment>Matsumura, 1916: 115. Type species: <italic><tp:taxon-name><tp:taxon-name-part taxon-name-part-type="genus">Sarimodes</tp:taxon-name-part> <tp:taxon-name-part taxon-name-part-type="species">taimokko</tp:taxon-name-part></tp:taxon-name></italic> Matsumura, 1916.</comment></tp:nomenclature-citation><tp:nomenclature-citation><tp:taxon-name><tp:taxon-name-part taxon-name-part-type="genus">Paravindilis</tp:taxon-name-part></tp:taxon-name><comment>Yang, 1994: 94 (in <xref ref-type="bibr" rid="B4">Chan and Yang 1994</xref>). Type species: <italic><tp:taxon-name><tp:taxon-name-part taxon-name-part-type="genus">Paravindilis</tp:taxon-name-part> <tp:taxon-name-part taxon-name-part-type="species">taiwana</tp:taxon-name-part></tp:taxon-name></italic> Yang, 1994. Synonymised by <xref ref-type="bibr" rid="B12">Gnezdilov and Hayashi 2013</xref>.</comment></tp:nomenclature-citation></tp:nomenclature-citation-list></tp:nomenclature><tp:treatment-sec sec-type="Diagnostic characters"><title>Diagnostic characters.</title><p>The distinctive characters used by <xref ref-type="bibr" rid="B19">Matsumura (1916)</xref> are modified as follows.</p><p>Head with eyes slightly narrower than pronotum. Vertex hexagonal, all margins ridged, with weak median carina, disc moderately depressed (Figs <xref ref-type="fig" rid="F4">17</xref>, <xref ref-type="fig" rid="F7">33</xref>). Frons slightly longer than wide, upper margin distinctly concave, lateral margins ridged and diverging to below level of antennae thence incurved to frontoclypeal suture, disc convex in upper half, with a row of submarginal tubercules laterally, with short median carina, sublateral carina indistinct (Figs <xref ref-type="fig" rid="F4">18</xref>, <xref ref-type="fig" rid="F7">34</xref>). Ocelli present. Frontoclypeal suture arcuately curved upward (Figs <xref ref-type="fig" rid="F4">18</xref>, <xref ref-type="fig" rid="F7">34</xref>). Clypeus with disc slightly convex. Rostrum reaching post-trochanter. Pronotum almost as long as vertex, with anterior margin acutely convex, posterior margin nearly straight, median carina present, with two central pits (Figs <xref ref-type="fig" rid="F4">17</xref>, <xref ref-type="fig" rid="F7">33</xref>). Mesonotum moderately shorter than pronotum and vertex combined in middle line, with three carinae (Figs <xref ref-type="fig" rid="F4">17</xref>, <xref ref-type="fig" rid="F7">33</xref>). Tegmen without hypocostal plate, costal margin convex near basal one-fourth of tegmen, narrowing to obtuse apical margin, longitudinal veins distinctly prominent and transverse veins relatively weak, ScP+R forking near basal cell, ScP just reaching or a little beyond midlength of tegmen, MP forked near distal one-third of tegmen, MP1 bifurcate near apex, CuA forked near middle, almost at the same point as the union of claval veins; clavus almost extended to apical margin (Figs <xref ref-type="fig" rid="F4">19</xref>, <xref ref-type="fig" rid="F7">35</xref>). Hind wing well developed, trilobed, veins R, M, CuP, Pcu, A1 and A2 simple, CuA bifurcate, CuA2 and CuP fused and thickened (Figs <xref ref-type="fig" rid="F5">20</xref>, <xref ref-type="fig" rid="F8">36</xref>). Hind tibia with two lateral teeth and seven spines apically.</p><fig id="F5" position="float" orientation="portrait"><label>Figures 20–25.</label><caption><p>
          <italic><tp:taxon-name><tp:taxon-name-part taxon-name-part-type="genus">Sarimodes</tp:taxon-name-part> <tp:taxon-name-part taxon-name-part-type="species">clavatus</tp:taxon-name-part></tp:taxon-name></italic> sp. n. <bold>20</bold> hind wing <bold>21</bold> capitulum, dorsal view <bold>22</bold> male genitalia, lateral view <bold>23</bold> phallus, ventral view <bold>24</bold> phallus, left view <bold>25</bold> male anal segment, dorsal view. Scale bars: 0.2 mm.</p></caption><graphic xmlns:xlink="http://www.w3.org/1999/xlink" xlink:href="zookeys-557-093-g005.jpg" position="float" orientation="portrait" xlink:type="simple" id="oo_75190.jpg"/></fig><fig id="F6" position="float" orientation="portrait"><label>Figures 26–32.</label><caption><p>
          <italic><tp:taxon-name><tp:taxon-name-part taxon-name-part-type="genus">Sarimodes</tp:taxon-name-part> <tp:taxon-name-part taxon-name-part-type="species">clavatus</tp:taxon-name-part></tp:taxon-name></italic> sp. n. <bold>26</bold> female anal segment, dorsal view; <bold>27</bold> gonoplac, dorsal view <bold>28</bold> gonoplac, right view <bold>29</bold> gonapophyses IX and gonaspiculum bridge, right view <bold>30</bold> gonapophyses IX and gonaspiculum bridge, dorsal view <bold>31</bold> gonocoxa VIII and gonapophysis VIII, left view <bold>32</bold> sternum VII, ventral view. Scale bars: 0.2 mm.</p></caption><graphic xmlns:xlink="http://www.w3.org/1999/xlink" xlink:href="zookeys-557-093-g006.jpg" position="float" orientation="portrait" xlink:type="simple" id="oo_75191.jpg"/></fig><fig id="F7" position="float" orientation="portrait"><label>Figures 33–35.</label><caption><p>
          <italic><tp:taxon-name><tp:taxon-name-part taxon-name-part-type="genus">Sarimodes</tp:taxon-name-part> <tp:taxon-name-part taxon-name-part-type="species">parallelus</tp:taxon-name-part></tp:taxon-name></italic> sp. n. <bold>33</bold> adult, dorsal view <bold>34</bold> frons and clypeus <bold>35</bold> adult, lateral view. Scale bars: 1 mm.</p></caption><graphic xmlns:xlink="http://www.w3.org/1999/xlink" xlink:href="zookeys-557-093-g007.jpg" position="float" orientation="portrait" xlink:type="simple" id="oo_75192.jpg"/></fig><fig id="F8" position="float" orientation="portrait"><label>Figures 36–41.</label><caption><p>
          <italic><tp:taxon-name><tp:taxon-name-part taxon-name-part-type="genus">Sarimodes</tp:taxon-name-part> <tp:taxon-name-part taxon-name-part-type="species">parallelus</tp:taxon-name-part></tp:taxon-name></italic> sp. n. <bold>36</bold> hind wing <bold>37</bold> male anal segment, dorsal view <bold>38</bold> male genitalia, lateral view <bold>39</bold> capitulum, dorsal view <bold>40</bold> phallus, left view <bold>41</bold> phallus, ventral view. Scale bars: 0.2 mm.</p></caption><graphic xmlns:xlink="http://www.w3.org/1999/xlink" xlink:href="zookeys-557-093-g008.jpg" position="float" orientation="portrait" xlink:type="simple" id="oo_75193.jpg"/></fig><p>Male terminalia. Anal segment relatively long, anus stubbed, located near base of anal segment (Figs <xref ref-type="fig" rid="F5">25</xref>, <xref ref-type="fig" rid="F8">37</xref>). Pygofer in lateral view with hind margin oblique, produced near ventral margin (Figs <xref ref-type="fig" rid="F5">22</xref>, <xref ref-type="fig" rid="F8">38</xref>). Phallobase with dorsolateral lobe bearing a pair of strong and long processes near apex, directing cephalad, ventral lobe separate from dorsolateral lobe at base, narrowing to apex; aedeagus with a pair of long hooks at middle (Figs <xref ref-type="fig" rid="F5">23</xref>, <xref ref-type="fig" rid="F5">24</xref>, <xref ref-type="fig" rid="F8">40</xref>, <xref ref-type="fig" rid="F8">41</xref>).</p></tp:treatment-sec><tp:treatment-sec sec-type="Distribution"><title>Distribution.</title><p>China (Taiwan, Hainan)</p></tp:treatment-sec><tp:treatment-sec><!--Section generated to contain objects referenced in tp:taxon-treatment.--><fig id="F4" position="float" orientation="portrait"><label>Figures 17–19.</label><caption><p>
          <italic><tp:taxon-name><tp:taxon-name-part taxon-name-part-type="genus">Sarimodes</tp:taxon-name-part> <tp:taxon-name-part taxon-name-part-type="species">clavatus</tp:taxon-name-part></tp:taxon-name></italic> sp. n. <bold>17</bold> adult, dorsal view <bold>18</bold> frons and clypeus <bold>19</bold> adult, lateral view. Scale bars: 1 mm.</p></caption><graphic xmlns:xlink="http://www.w3.org/1999/xlink" xlink:href="zookeys-557-093-g004.jpg" position="float" orientation="portrait" xlink:type="simple" id="oo_75189.jpg"/></fig></tp:treatment-sec><ref-list><ref id="B4"><mixed-citation xmlns:xlink="http://www.w3.org/1999/xlink" xlink:type="simple">
          <person-group><name name-style="western"><surname>Chan</surname><given-names>M-L</given-names></name><name name-style="western"><surname>Yang</surname><given-names>C-T</given-names></name></person-group> (<year>1994</year>) <source><tp:taxon-name><tp:taxon-name-part taxon-name-part-type="family">Issidae</tp:taxon-name-part></tp:taxon-name> of Taiwan (<tp:taxon-name><tp:taxon-name-part taxon-name-part-type="suborder">Homoptera</tp:taxon-name-part></tp:taxon-name>: <tp:taxon-name><tp:taxon-name-part taxon-name-part-type="superfamily">Fulgoroidea</tp:taxon-name-part></tp:taxon-name>).</source> <publisher-name>Chen Chung Book Press</publisher-name>, <publisher-loc>Taichung</publisher-loc>, <size units="page">168 pp</size>.</mixed-citation></ref><ref id="B12"><mixed-citation xmlns:xlink="http://www.w3.org/1999/xlink" xlink:type="simple">
          <person-group><name name-style="western"><surname>Gnezdilov</surname><given-names>VM</given-names></name><name name-style="western"><surname>Hayashi</surname><given-names>M</given-names></name></person-group> (<year>2013</year>) <article-title>New Synonyms of <italic><tp:taxon-name><tp:taxon-name-part taxon-name-part-type="genus">Sarimodes</tp:taxon-name-part> <tp:taxon-name-part taxon-name-part-type="species">taimokko</tp:taxon-name-part></tp:taxon-name></italic> Matsumura, 1916 (<tp:taxon-name><tp:taxon-name-part taxon-name-part-type="order">Hemiptera</tp:taxon-name-part></tp:taxon-name>, <tp:taxon-name><tp:taxon-name-part taxon-name-part-type="superfamily">Fulgoroidea</tp:taxon-name-part></tp:taxon-name>, <tp:taxon-name><tp:taxon-name-part taxon-name-part-type="family">Issidae</tp:taxon-name-part></tp:taxon-name>).</article-title> <source>Formosan Entomology</source> <volume>33</volume>: <fpage>161</fpage>–<lpage>165</lpage>.</mixed-citation></ref><ref id="B19"><mixed-citation xmlns:xlink="http://www.w3.org/1999/xlink" xlink:type="simple">
          <person-group><name name-style="western"><surname>Matsumura</surname><given-names>S</given-names></name></person-group> (<year>1916</year>) <article-title>Synopsis der Issiden (Fulgoriden) Japans.</article-title> <source>Transactions of the Shikoku Entomological Society</source> <volume>6</volume>(<issue>2</issue>): <fpage>85</fpage>–<lpage>118</lpage>.</mixed-citation></ref></ref-list></tp:taxon-treatment>
