# Supplementary material for: Descriptions of new species of the genera Sarima Melichar and Sarimodes Matsumura from southern China (Hemiptera, Fulgoromorpha, Issidae)
Source: Zookeys. 2016 Jan 28;(557):93–109. doi: 10.3897/zookeys.557.6166 (PMC4740839; doi:10.3897/zookeys.557.6166)
Supplement: XML Treatment for Sarimodes clavatus [file zookeys.557.6166-treatment4.xml]

<!DOCTYPE tp:taxon-treatment
  PUBLIC "-//TaxonX//DTD Taxonomic Treatment Publishing DTD v0 20100105//EN" "tax-treatment-NSO.dtd">
<tp:taxon-treatment xmlns:tp="http://www.plazi.org/taxpub"><tp:treatment-meta><kwd-group><label>Taxon classification</label><kwd><named-content content-type="kingdom">Animalia</named-content></kwd><kwd><named-content content-type="order">Hemiptera</named-content></kwd><kwd><named-content content-type="family">Issidae</named-content></kwd></kwd-group><mixed-citation publication-type="journal"><person-group><name><surname>Meng</surname><given-names>Rui</given-names></name><name><surname>Wang</surname><given-names>Yinglun</given-names></name></person-group><article-title>Descriptions of new species of the genera <italic><tp:taxon-name><tp:taxon-name-part taxon-name-part-type="genus">Sarima</tp:taxon-name-part></tp:taxon-name></italic> Melichar and <italic><tp:taxon-name><tp:taxon-name-part taxon-name-part-type="genus">Sarimodes</tp:taxon-name-part></tp:taxon-name></italic> Matsumura from southern China (<tp:taxon-name><tp:taxon-name-part taxon-name-part-type="order">Hemiptera</tp:taxon-name-part></tp:taxon-name>, <tp:taxon-name><tp:taxon-name-part taxon-name-part-type="infraorder">Fulgoromorpha</tp:taxon-name-part></tp:taxon-name>, <tp:taxon-name><tp:taxon-name-part taxon-name-part-type="family">Issidae</tp:taxon-name-part></tp:taxon-name>)</article-title><source>Zookeys</source><day>28</day><month>1</month><year>2016</year><volume>2016</volume><issue>557</issue><fpage>93</fpage><lpage>109</lpage><pub-id pub-id-type="doi">10.3897/zookeys.557.6166</pub-id></mixed-citation></tp:treatment-meta><tp:nomenclature><tp:taxon-name>
              <tp:taxon-name-part taxon-name-part-type="genus">Sarimodes</tp:taxon-name-part>
              <tp:taxon-name-part taxon-name-part-type="species">clavatus</tp:taxon-name-part>
              <object-id xmlns:xlink="http://www.w3.org/1999/xlink" content-type="zoobank" xlink:type="simple">http://zoobank.org/974ADF4E-9EE5-4D0E-84A4-1F27041D9DEF</object-id>
            </tp:taxon-name><tp:taxon-status xmlns:xlink="http://www.w3.org/1999/xlink" xlink:type="simple">sp. n.</tp:taxon-status><xref ref-type="fig" rid="F4">Figs 17–19</xref><xref ref-type="fig" rid="F5">, 20–25</xref><xref ref-type="fig" rid="F6">, 26–32</xref><!--PageBreak--></tp:nomenclature><tp:treatment-sec sec-type="type material"><title>Type material.</title><p>Holotype: male, China, Hainan Province, Jianfengling Mountain, 14 December 1974, coll. Fasheng Li. Paratypes: 1 male, China, Hainan Province, <!--PageBreak-->Jianfengling Mountain, 15 June 1982, coll. Youdong Lin; 1 male, Hainan Province, Jianfengling Mountain, 24 November 1981, coll. Zhenyao Chen; 1 male, Hainan Province, Jianfengling Mountain, 900m, 10 April 1980, coll. Jiang Xiong; 1 female, Hainan Province, Jianfengling Mountain, 18 March 1982, coll. Yuanfu Liu; 1 female, Hainan Province, Jianfengling Mountain, 31 March 1984, coll. Zhiqing Chen; 1 female, Hainan Province, Limu Mountain, 27 May 1984, coll. Maobin Gu.</p><!--PageBreak--></tp:treatment-sec><tp:treatment-sec sec-type="Diagnosis"><title>Diagnosis.</title><p>This new species resembles <italic><tp:taxon-name><tp:taxon-name-part taxon-name-part-type="genus">Sarimodes</tp:taxon-name-part> <tp:taxon-name-part taxon-name-part-type="species">taimokko</tp:taxon-name-part></tp:taxon-name></italic> Mastumura, but differs from the latter by 1) frons with median carina distinct at upper half, in <italic><tp:taxon-name><tp:taxon-name-part taxon-name-part-type="genus">Sarimodes</tp:taxon-name-part> <tp:taxon-name-part taxon-name-part-type="species">taimokko</tp:taxon-name-part></tp:taxon-name></italic>, frons with median carina distinct at basal third; 2) genital style with hind margin almost straight, in <italic><tp:taxon-name><tp:taxon-name-part taxon-name-part-type="genus">Sarimodes</tp:taxon-name-part> <tp:taxon-name-part taxon-name-part-type="species">taimokko</tp:taxon-name-part></tp:taxon-name></italic>, genital style with hind margin weakly concave near middle; 3) phallobase with dorsolateral lobe bearing a pair of long clavate processes near apex, aedeagus with a pair of curved hooks at middle, in <italic><tp:taxon-name><tp:taxon-name-part taxon-name-part-type="genus">Sarimodes</tp:taxon-name-part> <tp:taxon-name-part taxon-name-part-type="species">taimokko</tp:taxon-name-part></tp:taxon-name></italic>, phallobase with dorso<!--PageBreak-->lateral lobe bearing a pair of short triangular processes, aedeagus each with two processes, inner one slightly short.</p></tp:treatment-sec><tp:treatment-sec sec-type="Description"><title>Description.</title><p>Male length (n = 4) (including tegmen): 7.6–7.9 mm, length of tegmen: 6.6–6.9 mm; female length (n = 3) (including tegmen): 8.8–9.5 mm, length of tegmen: 7.8–9.5 mm.</p><p>
              <bold><italic>Coloration.</italic></bold> Body fulvous with fuscous maculae. Vertex yellowish brown. Eyes black brown. Frons fuscous with pale tubercules at black lateral area. Clypeus brown with two dark lateral fascia. Rostrum dark brown and black at apex. Ocelli yellowish brown. Pronotum and mesonotum yellowish brown. Tegmen fulvous with fuscous and yellow speckles. Hind wing brown, veins fuscescent. Leg fulvous with fuscous transverse stripes, tips of teeth black (Figs <xref ref-type="fig" rid="F4">17–19</xref>). Abdomen fulvous and fuscous medially.</p><p>
              <bold><italic>Head and thorax.</italic></bold> Vertex hexagonal, 1.2 times longer than wide in middle line, anterior margin angulately convex at middle, posterior margin deeply angulately excavate (Fig. <xref ref-type="fig" rid="F4">17</xref>). Frons slightly longer than wide, upper margin distinctly concave, with <!--PageBreak-->median and sublateral carinae present at upper half of frons (Fig. <xref ref-type="fig" rid="F4">18</xref>). Clypeus smooth with disc slightly convex. Rostrum reaching post-trochanter. Pronotum almost as long as vertex, with anterior margin acutely convex, posterior margin nearly straight, only shallowly emarginate at middle, median carina distinct (Fig. <xref ref-type="fig" rid="F4">17</xref>), paranotal lobe smooth, ventral margin oblique and straight, lateroventral angle subacute (Fig. <xref ref-type="fig" rid="F4">18</xref>). Tegmen elongate, 3.1 times longer than wide at widest part at basal third (Fig. <xref ref-type="fig" rid="F4">19</xref>). Hind wing with single transverse vein in between R and M and between M and CuA1 respectively; CuA2 and CuP fused from one third of CuA2 to apex, the fused part relatively thin and long (Fig. <xref ref-type="fig" rid="F5">20</xref>). Metatibiotarsal formula 2+7/9/2.</p><p>
              <bold><italic>Male terminalia.</italic></bold> Anal segment cyathiform in dorsal view, 2.1 times longer than widest part, lateral margin weakly widened at base, apical margin weakly concave at middle (Fig. <xref ref-type="fig" rid="F5">25</xref>). Phallobase with dorsolateral lobe bearing a pair of long clavate processes near apex, ventral lobe with apical margin acutely convex; aedeagus with a pair of curved hooks at middle (Figs <xref ref-type="fig" rid="F5">23</xref>, <xref ref-type="fig" rid="F5">24</xref>). Genital style in lateral view subtrianglar, hind margin almost straight, caudo-ventral angle slightly convex (Fig. <xref ref-type="fig" rid="F5">22</xref>). Capitulum short and wide, with a very small lateral tooth (Fig. <xref ref-type="fig" rid="F5">21</xref>).</p><p>
              <bold><italic>Female terminalia.</italic></bold> Anal segment elongate, nearly oblong in dorsal view, 2.5 times longer than widest part, apical margin slightly convex; anus short, situated at base of anal segment (Fig. <xref ref-type="fig" rid="F6">26</xref>). Gonoplac with apical margin oblique and convex at dorsal half, disc elevated near base in dorsal view, fork faintly pigmented (Figs <xref ref-type="fig" rid="F6">27</xref>, <xref ref-type="fig" rid="F6">28</xref>). Proximal part of posterior connective lamina of gonapophyses IX strongly convex in lateral view, median field single lobed, lateral fields obtusely bent at distal part (Figs <xref ref-type="fig" rid="F6">29</xref>, <xref ref-type="fig" rid="F6">30</xref>). Anterior connective laminae of gonapophysis VIII broad, ventral margin straight, bearing one tiny tooth near apex, apical group with three short stout teeth, with three keeled teeth in lateral group (Fig. <xref ref-type="fig" rid="F6">31</xref>). Sternum VII with posterior margin nearly straight at middle (Fig. <xref ref-type="fig" rid="F6">32</xref>).</p></tp:treatment-sec><tp:treatment-sec sec-type="Etymology"><title>Etymology.</title><p>The specific epithet is derived from the Latin word “clavatus”, referring to dorso-lateral lobe of phallobase having a clavate process in lateral view.</p></tp:treatment-sec><tp:treatment-sec sec-type="Distribution"><title>Distribution.</title><p>China (Hainan).</p></tp:treatment-sec><tp:treatment-sec><!--Section generated to contain objects referenced in tp:taxon-treatment.--><fig id="F4" position="float" orientation="portrait"><label>Figures 17–19.</label><caption><p>
          <italic><tp:taxon-name><tp:taxon-name-part taxon-name-part-type="genus">Sarimodes</tp:taxon-name-part> <tp:taxon-name-part taxon-name-part-type="species">clavatus</tp:taxon-name-part></tp:taxon-name></italic> sp. n. <bold>17</bold> adult, dorsal view <bold>18</bold> frons and clypeus <bold>19</bold> adult, lateral view. Scale bars: 1 mm.</p></caption><graphic xmlns:xlink="http://www.w3.org/1999/xlink" xlink:href="zookeys-557-093-g004.jpg" position="float" orientation="portrait" xlink:type="simple" id="oo_75189.jpg"/></fig><fig id="F5" position="float" orientation="portrait"><label>Figures 20–25.</label><caption><p>
          <italic><tp:taxon-name><tp:taxon-name-part taxon-name-part-type="genus">Sarimodes</tp:taxon-name-part> <tp:taxon-name-part taxon-name-part-type="species">clavatus</tp:taxon-name-part></tp:taxon-name></italic> sp. n. <bold>20</bold> hind wing <bold>21</bold> capitulum, dorsal view <bold>22</bold> male genitalia, lateral view <bold>23</bold> phallus, ventral view <bold>24</bold> phallus, left view <bold>25</bold> male anal segment, dorsal view. Scale bars: 0.2 mm.</p></caption><graphic xmlns:xlink="http://www.w3.org/1999/xlink" xlink:href="zookeys-557-093-g005.jpg" position="float" orientation="portrait" xlink:type="simple" id="oo_75190.jpg"/></fig><fig id="F6" position="float" orientation="portrait"><label>Figures 26–32.</label><caption><p>
          <italic><tp:taxon-name><tp:taxon-name-part taxon-name-part-type="genus">Sarimodes</tp:taxon-name-part> <tp:taxon-name-part taxon-name-part-type="species">clavatus</tp:taxon-name-part></tp:taxon-name></italic> sp. n. <bold>26</bold> female anal segment, dorsal view; <bold>27</bold> gonoplac, dorsal view <bold>28</bold> gonoplac, right view <bold>29</bold> gonapophyses IX and gonaspiculum bridge, right view <bold>30</bold> gonapophyses IX and gonaspiculum bridge, dorsal view <bold>31</bold> gonocoxa VIII and gonapophysis VIII, left view <bold>32</bold> sternum VII, ventral view. Scale bars: 0.2 mm.</p></caption><graphic xmlns:xlink="http://www.w3.org/1999/xlink" xlink:href="zookeys-557-093-g006.jpg" position="float" orientation="portrait" xlink:type="simple" id="oo_75191.jpg"/></fig></tp:treatment-sec></tp:taxon-treatment>
