# Supplementary material for: Descriptions of new species of the genera Sarima Melichar and Sarimodes Matsumura from southern China (Hemiptera, Fulgoromorpha, Issidae)
Source: Zookeys. 2016 Jan 28;(557):93–109. doi: 10.3897/zookeys.557.6166 (PMC4740839; doi:10.3897/zookeys.557.6166)
Supplement: XML Treatment for Sarimodes parallelus [file zookeys.557.6166-treatment5.xml]

<!DOCTYPE tp:taxon-treatment
  PUBLIC "-//TaxonX//DTD Taxonomic Treatment Publishing DTD v0 20100105//EN" "tax-treatment-NSO.dtd">
<tp:taxon-treatment xmlns:tp="http://www.plazi.org/taxpub"><tp:treatment-meta><kwd-group><label>Taxon classification</label><kwd><named-content content-type="kingdom">Animalia</named-content></kwd><kwd><named-content content-type="order">Hemiptera</named-content></kwd><kwd><named-content content-type="family">Issidae</named-content></kwd></kwd-group><mixed-citation publication-type="journal"><person-group><name><surname>Meng</surname><given-names>Rui</given-names></name><name><surname>Wang</surname><given-names>Yinglun</given-names></name></person-group><article-title>Descriptions of new species of the genera <italic><tp:taxon-name><tp:taxon-name-part taxon-name-part-type="genus">Sarima</tp:taxon-name-part></tp:taxon-name></italic> Melichar and <italic><tp:taxon-name><tp:taxon-name-part taxon-name-part-type="genus">Sarimodes</tp:taxon-name-part></tp:taxon-name></italic> Matsumura from southern China (<tp:taxon-name><tp:taxon-name-part taxon-name-part-type="order">Hemiptera</tp:taxon-name-part></tp:taxon-name>, <tp:taxon-name><tp:taxon-name-part taxon-name-part-type="infraorder">Fulgoromorpha</tp:taxon-name-part></tp:taxon-name>, <tp:taxon-name><tp:taxon-name-part taxon-name-part-type="family">Issidae</tp:taxon-name-part></tp:taxon-name>)</article-title><source>Zookeys</source><day>28</day><month>1</month><year>2016</year><volume>2016</volume><issue>557</issue><fpage>93</fpage><lpage>109</lpage><pub-id pub-id-type="doi">10.3897/zookeys.557.6166</pub-id></mixed-citation></tp:treatment-meta><tp:nomenclature><tp:taxon-name>
              <tp:taxon-name-part taxon-name-part-type="genus">Sarimodes</tp:taxon-name-part>
              <tp:taxon-name-part taxon-name-part-type="species">parallelus</tp:taxon-name-part>
              <object-id xmlns:xlink="http://www.w3.org/1999/xlink" content-type="zoobank" xlink:type="simple">http://zoobank.org/40B74FF0-51AE-43F8-8583-9911A2C885D3</object-id>
            </tp:taxon-name><tp:taxon-status xmlns:xlink="http://www.w3.org/1999/xlink" xlink:type="simple">sp. n.</tp:taxon-status><xref ref-type="fig" rid="F7">Figs 33–35</xref><xref ref-type="fig" rid="F8">, 36–41</xref></tp:nomenclature><tp:treatment-sec sec-type="type material"><title>Type material.</title><p>Holotype: male, China, Hainan Province, Jianfengling Mountain, 27 May 1983, coll. Maobin Gu.</p></tp:treatment-sec><tp:treatment-sec sec-type="Diagnosis"><title>Diagnosis.</title><p>This new species resembles <italic><tp:taxon-name><tp:taxon-name-part taxon-name-part-type="genus">Sarimodes</tp:taxon-name-part> <tp:taxon-name-part taxon-name-part-type="species">clavatus</tp:taxon-name-part></tp:taxon-name></italic> sp. n. in the present paper, but differs from the latter by 1) frons approximately 1.25 times wider than long in middle line, in <italic><tp:taxon-name><tp:taxon-name-part taxon-name-part-type="genus">Sarimodes</tp:taxon-name-part> <tp:taxon-name-part taxon-name-part-type="species">clavatus</tp:taxon-name-part></tp:taxon-name></italic>, frons slightly longer than wide; 2) genital style with hind margin produced near apex, caudo-ventral angle strongly convex, in <italic><tp:taxon-name><tp:taxon-name-part taxon-name-part-type="genus">Sarimodes</tp:taxon-name-part> <tp:taxon-name-part taxon-name-part-type="species">clavatus</tp:taxon-name-part></tp:taxon-name></italic>, genital style with hind margin almost straight, caudo-ventral angle slightly convex; 3) aedeagus with a pair of hooks semicircularly curved, in <italic><tp:taxon-name><tp:taxon-name-part taxon-name-part-type="genus">Sarimodes</tp:taxon-name-part> <tp:taxon-name-part taxon-name-part-type="species">clavatus</tp:taxon-name-part></tp:taxon-name></italic>, aedeagus with hooks almost straight, slightly curved dorsally at apex.</p><!--PageBreak--></tp:treatment-sec><tp:treatment-sec sec-type="Description"><title>Description.</title><p>Male length (n = 1) (including tegmen): 6.8 mm, length of tegmen: 5.8 mm.</p><p>
              <bold><italic>Coloration.</italic></bold> Generally brown with pale brown carinae and dark brown maculae. Vertex yellowish brown with black brown spots. Eyes dark brown. Frons dark brown with pale brown tubercules, near lateral and apical margins black. Gena yellowish brown with dark macula in front of eyes. Antenna with scape pale brown, pedicel brown with pale sensory pits. Clypeus yellowish brown with dark brown longitudinal stripes. Tegmen brown. Hind wing yellowish brown. Leg brown, base and apex of fore and mid femora and tibiae with dark brown band, and base of hind femora dark <!--PageBreak-->brown, tips of teeth black. Abdomen ventrally and dorsally brown, disc dark brown (Figs <xref ref-type="fig" rid="F7">33–35</xref>).</p><p>
              <bold><italic>Head and thorax.</italic></bold> Vertex nearly hexagonal, approximately 2 times wider than long in middle line, anterior margin weakly angulately convex at middle, posterior margin <!--PageBreak-->distinctly obtusely concave (Fig. <xref ref-type="fig" rid="F7">33</xref>). Frons approximately 1.25 times wider than long in middle line, upper margin moderately concave, with median carina present at basal half, with a row of submarginal tubercules (Fig. <xref ref-type="fig" rid="F7">34</xref>). Pronotum narrower than head combined with eyes, longer in middle line than vertex, median carina distinct, with several small tubercules at lateral area (Fig. <xref ref-type="fig" rid="F7">33</xref>); paranotal lobes lamelliferous, with three small tubercles along posterior margin, ventral margin moderately oblique (Fig. <xref ref-type="fig" rid="F7">34</xref>). Tegmen approximately 3.2 times longer than widest part (Fig. <xref ref-type="fig" rid="F7">35</xref>). Hind wing with single transverse vein in between R and M and between M and CuA1 respectively; CuA2 thoroughly fused with CuP, the fused part relatively thick and short (Fig. <xref ref-type="fig" rid="F8">36</xref>). Metatibiotarsal formula 2+7/8/2.</p><p>
              <bold><italic>Male terminalia.</italic></bold> Anal segment elliptical, 2.9 times longer than widest part near base, apical margin obtusely convex (Fig. <xref ref-type="fig" rid="F8">37</xref>). Phallobase with dorsolateral lobe bearing a pair of spiniform processes near apex, directing cephalad, ventral lobe with apical margin weakly concave medially; aedeagus with a pair of almost straight hooks at middle (Figs <xref ref-type="fig" rid="F8">40</xref>, <xref ref-type="fig" rid="F8">41</xref>). Genital style with hind margin obtusely convex near apex, caudo-ventral angle strongly convex (Fig. <xref ref-type="fig" rid="F8">38</xref>). Capitulum short, with posterior margin sinuate, apex pointed, with triangular lateral tooth (Fig. <xref ref-type="fig" rid="F8">39</xref>).</p></tp:treatment-sec><tp:treatment-sec sec-type="Etymology"><title>Etymology.</title><p>The specific epithet is derived from the Latin word “parallelus”, referring to the pair of ventral hooks of aedeagus being nearly parallel in ventral view.</p></tp:treatment-sec><tp:treatment-sec sec-type="Distribution"><title>Distribution.</title><p>China (Hainan).</p></tp:treatment-sec><tp:treatment-sec><!--Section generated to contain objects referenced in tp:taxon-treatment.--><fig id="F7" position="float" orientation="portrait"><label>Figures 33–35.</label><caption><p>
          <italic><tp:taxon-name><tp:taxon-name-part taxon-name-part-type="genus">Sarimodes</tp:taxon-name-part> <tp:taxon-name-part taxon-name-part-type="species">parallelus</tp:taxon-name-part></tp:taxon-name></italic> sp. n. <bold>33</bold> adult, dorsal view <bold>34</bold> frons and clypeus <bold>35</bold> adult, lateral view. Scale bars: 1 mm.</p></caption><graphic xmlns:xlink="http://www.w3.org/1999/xlink" xlink:href="zookeys-557-093-g007.jpg" position="float" orientation="portrait" xlink:type="simple" id="oo_75192.jpg"/></fig><fig id="F8" position="float" orientation="portrait"><label>Figures 36–41.</label><caption><p>
          <italic><tp:taxon-name><tp:taxon-name-part taxon-name-part-type="genus">Sarimodes</tp:taxon-name-part> <tp:taxon-name-part taxon-name-part-type="species">parallelus</tp:taxon-name-part></tp:taxon-name></italic> sp. n. <bold>36</bold> hind wing <bold>37</bold> male anal segment, dorsal view <bold>38</bold> male genitalia, lateral view <bold>39</bold> capitulum, dorsal view <bold>40</bold> phallus, left view <bold>41</bold> phallus, ventral view. Scale bars: 0.2 mm.</p></caption><graphic xmlns:xlink="http://www.w3.org/1999/xlink" xlink:href="zookeys-557-093-g008.jpg" position="float" orientation="portrait" xlink:type="simple" id="oo_75193.jpg"/></fig></tp:treatment-sec></tp:taxon-treatment>
